# Supplementary material for: The Combination of Ibrutinib with BH3 Mimetics or Dichloroacetate Is Effective in B-CLL
Source: Cells. 2025 Aug 29;14(17):1343. doi: 10.3390/cells14171343 (PMC12427631; doi:10.3390/cells14171343)
Supplement: Supplementary file 1 [file cells-14-01343-s001.zip]

Archive with 1 entries (1 files):
- cells-3791618-supplementary.pdf
